# Supplementary material for: Surface-Oxidized Polymer-Stabilized Silver Nanoparticles as a Covering Component of Suture Materials
Source: Micromachines (Basel). 2022 Jul 14;13(7):1105. doi: 10.3390/mi13071105 (PMC9323226; doi:10.3390/mi13071105)
Supplement: Supplementary file 1 [file micromachines-13-01105-s001.zip]

Archive with 1 entries (1 files):
- micromachines-1814694-supplementary.pdf
